# Supplementary material for: Dynein-mediated transport and membrane trafficking control PAR3 polarised distribution
Source: eLife. 2019 Jan 23;8:e40212. doi: 10.7554/eLife.40212 (PMC6358217; doi:10.7554/eLife.40212)
Supplement: Figure 1—source data 1. [file elife-40212-fig1-data1.xls]

## Sheet: Ovocyte 2 Zones.xls
Figure 1 - source data 1 : Quantification of TubGal4; UASp PAR3-GFP eggchambers during oogenesis.
DEVELOPMENT STAGE	OOCYTE NUMBER	Compartment	Raw data (grey level)	PM Lenght (um)	APM Correction factor	PAR3 quantity in oocyte (grey level) (Fig 1D)	PAR3 quantity normalized (/total signal)	PAR3 density (Fig1- fig supp 2)	PAR3 density normalised (Fig 1E)	PAR3 posterior exclusion ratio	PAR3 asymmetry ratio (Fig 1F)
STAGE 8	4	APM	7201.35	77.4945	0.502243	3616.83	60.9035	46.6721	0.785907	0.279387	1.0653
		LPM	851.477	101.563		851.477	14.338	8.3837	0.206114
		PPM	1401.96	32		1401.96	23.6075	43.8113	0.737735
		Cytplasm	68.3575			68.3575	1.15107
		Total				5938.62	100
	7	APM	2640.61	78.3325	0.531251	1402.83	60.4586	17.9086	0.77182	0.270413	1.06361
		LPM	325.781	102.551		325.781	14.0404	3.17676	0.196228
		PPM	521.965	31		521.965	22.4955	16.8376	0.72566
		Cytplasm	69.7385			69.7385	3.00557
		Total				2320.31	100
	12	APM	5548.44	54.4023	0.755504	4191.87	78.8599	77.0531	1.44957	0.317695	3.00108
		LPM	425.185	71.126		425.185	7.99884	5.97792	0.153452
		PPM	487.828	19		487.828	9.17732	25.6752	0.483017
		Cytplasm	210.705			210.705	3.96391
		Total				5315.58	100
	20	APM	12519.6	81.3599	0.739607	9259.55	61.7403	113.81	0.758854	0.642875	1.90784
		LPM	3291.31	118.823		3291.31	21.9456	27.6992	0.255707
		PPM	1968.57	33		1968.57	13.1259	59.6537	0.397756
		Cytplasm	478.146			478.146	3.18815
		Total				14997.6	100
	41	APM	13665.5	99.1455	0.475904	6503.44	70.3291	65.5949	0.709352	0.553865	1.81981
		LPM	1496.44	105.957		1496.44	16.1827	14.1231	0.215893
		PPM	1117.39	31		1117.39	12.0836	36.0449	0.389794
		Cytplasm	129.883			129.883	1.40457
		Total				9247.16	100
	45	APM	11674.1	85.9009	0.642372	7499.13	57.4104	87.2997	0.668333	0.586929	1.58504
		LPM	2790.97	120.337		2790.97	21.3666	23.193	0.247479
		PPM	1872.63	34		1872.63	14.3361	55.0773	0.421651
		Cytplasm	899.584			899.584	6.88687
		Total				13062.3	100
	55	APM	7845.51	68.1153	0.609041	4778.24	62.5182	70.1493	0.917829	1.06284	2.66639
		LPM	1681.74	85.1441		1681.74	22.0038	19.7517	0.365852
		PPM	657.719	25		657.719	8.60555	26.3087	0.344222
		Cytplasm	525.258			525.258	6.87245
		Total				7642.96	100
	80	APM	13807.8	87.4146	0.648262	8951.06	65.9267	102.398	0.754185	0.624119	3.07766
		LPM	1993.2	136.987		1993.2	14.6804	14.5503	0.152941
		PPM	1364.13	41		1364.13	10.0471	33.2714	0.245052
		Cytplasm	1268.9			1268.9	9.34573
		Total				13577.3	100
STAGE 9A	8	APM	13404.7	85.9009	0.748067	10027.6	80.6331	0.938676	116.735	0.486988	4.9012
		LPM	1304.27	146.448		1304.27	10.4878	0.0932678	8.90602
		PPM	809.797	34		809.797	6.51167	0.19152	23.8176
		Cytplasm	294.42			294.42	2.36746
		Total				12436.1	100
	31	APM	12306.3	105.579	0.401329	4938.9	49.5101	0.46894	46.7793	1.15175	1.98873
		LPM	3664.49	181.262		3664.49	36.7348	0.271582	20.2165
		PPM	1082.02	46		1082.02	10.8467	0.235799	23.5222
		Cytplasm	290.124			290.124	2.90835
		Total				9975.54	100
	35	APM	21445.5	91.1988	0.685155	14693.5	62.3871	0.684078	161.115	1.20224	4.13708
		LPM	7041.73	196.399		7041.73	29.8984	0.198794	35.8542
		PPM	1791.43	46		1791.43	7.60624	0.165353	38.9442
		Cytplasm	25.4896			25.4896	0.108226
		Total				23552.2	100
	37	APM	14256	85.9009	0.800559	11412.8	68.7407	0.800233	132.86	0.391838	1.90099
		LPM	2596.08	129.797		2596.08	15.6365	0.164947	20.001
		PPM	2446.15	35		2446.15	14.7335	0.420957	69.8899
		Cytplasm	147.639			147.639	0.889253
		Total				16602.6	100
	50	APM	8492.63	76.4405	0.604752	5135.93	69.1883	0.905126	67.1887	0.603245	2.69603
		LPM	1242.69	114.661		1242.69	16.7408	0.202524	10.838
		PPM	797.482	32		797.482	10.7432	0.335725	24.9213
		Cytplasm	247.02			247.02	3.32771
		Total				7423.13	100
	54	APM	7475.05	99.9024	0.318661	2382.01	27.799	0.278262	23.8434	0.776424	0.529023
		LPM	4131.76	160.071		4131.76	48.2192	0.408392	25.812
		PPM	1892.96	42		1892.96	22.0916	0.525991	45.0706
		Cytplasm	161.959			161.959	1.89013
		Total				8568.69	100
	71	APM	14100.4	90.0635	0.736941	10391.1	56.1236	0.623155	115.376	0.942408	3.55001
		LPM	5181.84	214.185		5181.84	27.9877	0.165427	24.1933
		PPM	1462.5	45		1462.5	7.89913	0.175536	32.5001
		Cytplasm	1479.26			1479.26	7.98963
		Total				18514.7	100
	74	APM	11624.3	90.8203	0.628488	7305.72	52.0181	0.572758	80.4415	0.69157	1.45577
		LPM	4322.93	152.124		4322.93	30.78	0.272091	28.4171
		PPM	2155.02	39		2155.02	15.3441	0.393439	55.2569
		Cytplasm	260.911			260.911	1.85773
		Total				14044.6	100
	98	APM	8133.63	82.1167	0.229612	1867.58	22.6767	0.276152	22.743	0.708852	0.362954
		LPM	4064.17	124.5		4064.17	49.3482	0.539327	32.644
		PPM	2067.81	33		2067.81	25.1079	0.760846	62.6609
		Cytplasm	236.137			236.137	2.86724
		Total				8235.7	100
STAGE 9B	22	APM	10263.9	87.793	0.739461	7589.74	66.5256	0.757755	86.4504	0.8395	3.49871
		LPM	2317.98	111.746		2317.98	20.3176	0.18182	15.2754
		PPM	988.368	40		988.368	8.66325	0.216581	24.7092
		Cytplasm	512.657			512.657	4.49354
		Total				11408.7	100
	24	APM	16915.8	89.6851	0.827534	13998.4	77.0141	0.858717	156.084	2.92599	21.6
		LPM	3525.16	166.726		3525.16	19.3941	0.116324	16.1168
		PPM	375.757	52		375.757	2.06728	0.0397554	7.2261
		Cytplasm	277.092			277.092	1.52446
		Total				18176.4	100
	33	APM	11119.1	90.4419	0.66586	7403.74	63.344	0.700383	81.8619	1.09589	4.00763
		LPM	3244.49	144.939		3244.49	27.7588	0.191521	17.3559
		PPM	857.913	42		857.913	7.34002	0.174762	20.4265
		Cytplasm	182.007			182.007	1.5572
		Total				11688.2	100
	39	APM	19571.2	88.5498	0.782755	15319.4	74.952	0.846439	173.003	1.03168	8.48666
		LPM	3319.38	157.832		3319.38	16.2404	0.102897	16.3652
		PPM	917.341	45		917.341	4.48819	0.0997376	20.3853
		Cytplasm	882.829			882.829	4.31934
		Total				20439	100
	43	APM	14259	84.0088	0.525779	7497.1	45.5755	0.542509	89.2418	1.34323	3.45261
		LPM	6650.08	191.539		6650.08	40.4264	0.211061	27.762
		PPM	1240.69	48		1240.69	7.54224	0.15713	25.8476
		Cytplasm	1061.97			1061.97	6.45583
		Total				16449.8	100
	44	APM	8938.13	80.6031	0.568629	5082.48	52.619	0.652816	63.0556	2.59581	8.47457
		LPM	4023.64	208.324		4023.64	41.6568	0.199962	15.6365
		PPM	364.588	49		364.588	3.77459	0.0770324	7.44057
		Cytplasm	188.308			188.308	1.94956
		Total				9659.01	100
	52	APM	16370.5	93.4693	0.64779	10604.7	62.4915	0.668578	113.456	1.5207	5.34323
		LPM	4782.17	148.101		4782.17	28.1805	0.190279	25.0243
		PPM	913.045	43		913.045	5.38042	0.125126	21.2336
		Cytplasm	669.891			669.891	3.94756
		Total				16969.8	100
	60	APM	13848.2	96.4966	0.717212	9932.08	66.1106	0.685108	102.927	1.38823	6.42749
		LPM	3175.18	142.831		3175.18	21.1349	0.147971	16.815
		PPM	736.622	46		736.622	4.90316	0.10659	16.0135
		Cytplasm	1179.54			1179.54	7.85134
		Total				15023.4	100
	76	APM	17435.2	98.3887	0.740184	12905.3	53.8732	0.547555	131.166	2.63975	13.6115
		LPM	8978.51	352.962		8978.51	37.4809	0.10619	21.8475
		PPM	558.91	58		558.91	2.33318	0.0402273	9.63639
		Cytplasm	1512.19			1512.19	6.31268
		Total				23954.9	100
	78	APM	16695.9	102.173	0.756942	12637.8	62.43	0.611023	123.69	4.14106	17.5148
		LPM	6245.68	213.569		6245.68	30.8533	0.144465	23.0835
		PPM	402.536	57		402.536	1.9885	0.034886	7.06203
		Cytplasm	957.15			957.15	4.72826
		Total				20243.2	100
	82	APM	14271	84.3872	0.811518	11581.2	59.9085	0.709924	137.239	1.75423	7.16034
		LPM	6413.65	190.754		6413.65	33.1772	0.173926	27.2048
		PPM	862.495	45		862.495	4.4616	0.0991468	19.1666
		Cytplasm	474.136			474.136	2.45266
		Total				19331.5	100
	84	APM	20671	122.607	0.856528	17705.3	80.5289	0.656802	144.406	1.45566	19.1859
		LPM	3534.9	322.635		3534.9	16.0778	0.0498327	9.09567
		PPM	496.762	66		496.762	2.25942	0.0342337	7.52669
		Cytplasm	249.312			249.312	1.13394
		Total				21986.2	100
	90	APM	10681.9	85.9009	0.647496	6916.47	55.7161	0.648609	80.5169	2.2595	12.1703
		LPM	4479.45	299.658		4479.45	36.0844	0.120419	12.8109
		PPM	330.793	50		330.793	2.66472	0.0532944	6.61585
		Cytplasm	687.075			687.075	5.53477
		Total				12413.8	100
	94	APM	10700.6	94.9829	0.712707	7626.42	46.9518	0.494319	80.2925	2.04393	6.03923
		LPM	7128.65	262.33		7128.65	43.8874	0.167298	22.7512
		PPM	678.053	51		678.053	4.17442	0.0818513	13.2952
		Cytplasm	809.941			809.941	4.98638
		Total				16243.1	100
	100	APM	14429.4	88.5498	0.765781	14429.4	78.8512	0.890473	162.953	1.61779	16.6637
		LPM	2984.87	188.674		2984.87	16.3111	0.0864515	12.4021
		PPM	508.504	52		508.504	2.77878	0.053438	9.77892
		Cytplasm	376.76			376.76	2.05885
		Total				18299.6	100
STAGE 10	2	APM	22438.8	105.2	0.833425	18701	84.2808	0.801146	177.766	16.9242	349.919
		LPM	3357.76	390.536		3357.76	15.1326	0.0387482	7.07587
		PPM	42.6737	84		42.6737	0.19232	0.00228952	0.50802
		Cytplasm	87.4953			87.4953	0.394319
		Total				22188.9	100
	3	APM	10382.2	106.335	0.758596	7875.86	81.08	0.762492	74.0662	1.81503	23.8244
		LPM	1618.88	286.901		1618.88	16.6659	0.0580894	4.63993
		PPM	192.748	62		192.748	1.98429	0.0320046	3.10883
		Cytplasm	26.2056			26.2056	0.26978
		Total				9713.69	100
	6	APM	19387.4	112.39	0.808815	15680.9	71.4809	0.636007	139.522	0.704722	10.6015
		LPM	4872.24	525.335		4872.24	22.21	0.0422778	7.87962
		PPM	1223.93	93		1223.93	5.57927	0.0599922	13.1606
		Cytplasm	160.098			160.098	0.729803
		Total				21937.1	100
	10	APM	25578.3	109.741	0.871755	22298	76.3201	0.695455	203.187	8.46949	85.2193
		LPM	6338.33	313.877		6338.33	21.6944	0.0691175	16.953
		PPM	143.057	60		143.057	0.489646	0.00816076	2.38428
		Cytplasm	437.047			437.047	1.49589
		Total				29216.4	100
	18	APM	27244	122.229	0.910997	24819.2	71.5129	0.585073	203.055	12.3178	118.165
		LPM	9282.53	438.539		9282.53	26.7463	0.0609894	18.4712
		PPM	109.978	64		109.978	0.316885	0.00495133	1.7184
		Cytplasm	494.184			494.184	1.42392
		Total				34705.9	100
	26	APM	13894	95.7398	0.797909	11086.2	65.5116	0.684268	115.795	4.43991	41.3062
		LPM	4357.15	350.07		4357.15	25.7478	0.0735505	10.6514
		PPM	165.396	59		165.396	0.977379	0.0165658	2.80333
		Cytplasm	1313.72			1313.72	7.76318
		Total				16922.4	100
	48	APM	29821.3	120.715	0.777294	23179.9	63.871	0.529104	192.021	4.3661	34.3828
		LPM	11738	481.384		11738	32.3434	0.0671883	20.6515
		PPM	485.878	87		485.878	1.33881	0.0153886	5.58481
		Cytplasm	887.985			887.985	2.44679
		Total				36291.8	100
	58	APM	34553.5	104.822	0.798193	27580.4	66.305	0.632549	263.117	6.92449	77.007
		LPM	9895.42	418.243		9895.42	23.7892	0.056879	19.3556
		PPM	317.761	93		317.761	0.763919	0.00821418	3.41679
		Cytplasm	3802.68			3802.68	9.14189
		Total				41596.2	100
	96	APM	20787.8	110.498	0.859069	17858.2	78.2623	0.708269	161.615	5.50178	69.062
		LPM	4415.29	342.936		4415.29	19.3498	0.0564238	10.4644
		PPM	184.871	79		184.871	0.810189	0.0102556	2.34015
		Cytplasm	360.005			360.005	1.5777
		Total				22818.3	100
	104	APM	38548.5	103.308	0.911256	35127.6	71.8284	0.695283	340.027	5.4779	59.1534
		LPM	12956.9	411.485		12956.9	26.4941	0.0643866	26.0973
		PPM	488.599	85		488.599	0.999081	0.0117539	5.74823
		Cytplasm	331.795			331.795	0.67845
		Total				48904.8	100
	106	APM	13146.4	98.0103	0.863758	11355.3	87.8958	0.896802	115.858	6.48251	167.392
		LPM	1430.86	318.906		1430.86	11.0756	0.0347299	3.66036
		PPM	49.8337	72		49.8337	0.385739	0.00535748	0.692134
		Cytplasm	83.0561			83.0561	0.642898
		Total				12919	100
	108	APM	11971	94.6045	0.866047	10367.4	77.5007	0.819207	109.587	8.93805	120.286
		LPM	2790.97	342.745		2790.97	20.8637	0.0608723	6.96446
		PPM	52.8409	58		52.8409	0.395007	0.00681047	0.91105
		Cytplasm	165.969			165.969	1.24069
		Total				13377.2	100
	112	APM	34783.6	99.1455	0.950884	33075.2	73.55	0.741838	333.603	3.63456	56.3149
		LPM	9174.98	426.135		9174.98	20.4026	0.0478782	17.8803
		PPM	515.378	87		515.378	1.14606	0.013173	5.92388
		Cytplasm	2204.14			2204.14	4.90138
		Total				44969.7	100
	114	APM	28941.3	90.8203	0.797955	23093.9	76.1857	0.838862	254.281	4.5847	76.752
		LPM	6691.03	440.512		6691.03	22.0734	0.0501086	13.3951
		PPM	195.468	59		195.468	0.644841	0.0109295	3.31302
		Cytplasm	332.225			332.225	1.09599
		Total				30312.6	100
