# Supplementary material for: Dynein-mediated transport and membrane trafficking control PAR3 polarised distribution
Source: eLife. 2019 Jan 23;8:e40212. doi: 10.7554/eLife.40212 (PMC6358217; doi:10.7554/eLife.40212)
Supplement: Figure 1—figure supplement 3—source data 1. [file elife-40212-fig1-figsupp3-data1.xlsx]

## Sheet: Feuil1
Figure 1 - figure supplement 3- source data 1 : Proportion of anterior PAR3 (APM) in oocyte versus in adjacent nurse cells
	OskGAL4			TubGAL4
	Stage 9A	Stage 9B	Stage 10	Stage 9A	Stage 9B	Stage 10
APM correction factor	78.4723	76.1375	85.0889	57.2618	71.7745	84.3282
SEM	7.91925	5.15211	4.55438	17.0723	7.18323	4.72557
