# Supplementary material for: Dynein-mediated transport and membrane trafficking control PAR3 polarised distribution
Source: eLife. 2019 Jan 23;8:e40212. doi: 10.7554/eLife.40212 (PMC6358217; doi:10.7554/eLife.40212)
Supplement: Figure 2—source data 1. — (Figure 2B). [file elife-40212-fig2-data1.xlsx]

## Sheet: Feuil1
	Figure 2 - source Data 1 : PAR3 posterior exclusion ratio in oocyte of flies feed with latrunculin, colchicin or without drugs. (Figure 2B)
Control	Stage 8	0.279387	0.270413	0.317695	0.642875	0.553865	0.586929	1.06284	0.624119
	Stage 9A	0.486988	1.15175	1.20224	0.391838	0.603244	0.776424	0.942408	0.69157	0.708852
	Stage 9B	0.8395	2.92599	1.09589	1.03168	1.34323	2.59581	1.5207	1.38823	2.63975	4.14106	1.75423	1.45566	2.2595	2.04393	1.61779
	Stage 10	18.4237	1.97668	0.704723	4.76772	12.3178	3.51627	4.3661	6.92449	5.50178	5.4779	6.97942	8.99765	3.63456	4.5847
Latrunculin	Stage 8	0.754114	0.63654	0.671584	0.773674	0.604293
	Stage 9A	0.545438	0.66199	0.687105	0.879157	0.584751	1.25877	0.45526	1.08485	0.608998	0.605975	0.647226	0.593384
	Stage 9B	0.865641	1.42223	0.286885	0.673644	0.753736	0.881926	2.31152	0.566973	1.71499	1.10783	0.870128
	Stage 10	0.367227	0.603422	1.14009	2.69377	2.07908	0.847005	1.35707	1.2569	1.22392
Colchicin	Stage 8	0.847068	5.44315	0.2091	0.397356	0.177241	0.47196	0.158088	0.630997
	Stage 9A	0.771924	1.01723	0.933413	0.923335	0.918875	0.940736	0.211034	1.09895	0.797714
	Stage 9B	1.13158	0.977365	1.34783	1.65953	1.62819	0.6651	0.970851	1.26295	1.68446	1.37921	1.76362
	Stage 10	3.20688	2.69725	1.50605	1.44773	1.51444	4.60767
