# Supplementary material for: Dynein-mediated transport and membrane trafficking control PAR3 polarised distribution
Source: eLife. 2019 Jan 23;8:e40212. doi: 10.7554/eLife.40212 (PMC6358217; doi:10.7554/eLife.40212)
Supplement: Figure 2—source data 2. — (Panel C). [file elife-40212-fig2-data2.xlsx]

## Sheet: Feuil1
	Figure 2 - source Data 2 : PAR3 asymmetry ratio in oocyte of flies feed with latrunculin, colchicin or without drugs. (Panel C)
		Control	Latrunculin	Colchicin
		3.49871	1.95864	2.47983
		21.6	4.04189	0.625006
		4.00763	6.85814	1.87719
		8.48666	18.7205	2.68511
		3.45261	21.8677	2.42096
		8.47457	2.93827	0.849624
		5.34323	6.39498	1.11213
		6.42749	2.55073	2.09608
		13.6115	3.9542	1.91264
		17.5148	3.9542	1.773
		7.16033	3.9542	2.18987
		19.1859
		12.1703
		6.03923
		16.6637
