# Supplementary material for: Dynein-mediated transport and membrane trafficking control PAR3 polarised distribution
Source: eLife. 2019 Jan 23;8:e40212. doi: 10.7554/eLife.40212 (PMC6358217; doi:10.7554/eLife.40212)
Supplement: Figure 2—source data 3. — (Figure 2D). [file elife-40212-fig2-data3.xlsx]

## Sheet: Feuil1
Figure 2 - source Data 3 : PAR3 Quantity (cytoplasm intensity/Total oocyte intensity) in oocyte of flies feed with latrunculin, colchicin or without drugs. (Figure 2D)
	Control	Latrunculin	Colchicin
	2.36746	13.8861	13.5858
	2.90835	6.62319	4.77221
	0.108226	0.771149	13.4722
	0.889253	6.35473	15.3272
	3.32771	3.72865	5.67403
	1.89013	7.76359	14.8063
	7.98963	3.94894	13.1323
	1.85773	0.256484	1.95682
	2.86724	8.1411	2.63755
	4.49354	2.33727	5.25288
	1.52446	23.1907	8.03297
	1.5572	12.5742	9.37938
	4.31934	2.44485	2.83824
	6.45583	3.64685	2.92849
	1.94956	2.67064	3.05753
	3.94755	4.20613	18.3921
	7.85134	5.10219	4.96332
	6.31268	6.23031	4.51666
	4.72826	11.7344	7.13516
	2.45266	4.77949	4.34434
	1.13394	2.30156	3.07014
	5.53477	19.7599	14.1278
	4.98638	5.97518	5.59716
	2.05885	12.8434	19.354
	0.394319	5.11817	17.304
	0.26978	6.8962	15.6173
	0.729803	13.8606
	1.49589	8.92585
	1.42392	30.0154
	7.76318	9.29998
	2.44679	7.4002
	9.14189	10.7511
	1.5777
	0.67845
	0.642898
	1.24069
									4.90138
									1.09599
