# Supplementary material for: Dynein-mediated transport and membrane trafficking control PAR3 polarised distribution
Source: eLife. 2019 Jan 23;8:e40212. doi: 10.7554/eLife.40212 (PMC6358217; doi:10.7554/eLife.40212)
Supplement: Figure 2—figure supplement 1—source data 1. [file elife-40212-fig2-figsupp1-data1.xlsx]

## Sheet: Feuil1
	Figure 2-Figure supplement 1 - Source Data1: Quantification of PAR3-GFP density (normalised) between stage 8 and 10 upon latrunculin and colchicin treatment.
	Control												Latrunculin												Colchicin
	Stage 8			Stage 9A			Stage 9B			Stage 10			Stage 8			Stage 9A			Stage 9B			Stage 10			Stage 8			Stage 9A			Stage 9B			Stage 10
	APM	LPM	PPM	APM	LPM	PPM	APM	LPM	PPM	APM	LPM	PPM	APM	LPM	PPM	APM	LPM	PPM	APM	LPM	PPM	APM	LPM	PPM	APM	LPM	PPM	APM	LPM	PPM	APM	LPM	PPM	APM	LPM	PPM
	0.785907	0.206114	0.737735	0.938676	0.0932678	0.19152	0.757755	0.18182	0.216581	0.801146	0.0387482	0.00228952	0.794659	0.323828	0.429416	0.530113	0.197112	0.361383	0.53036	0.280637	0.324195	0.525319	0.0984923	0.268205	0.565	0.604309	0.713412	0.296293	0.181931	0.235685	0.451649	0.206093	0.182129	0.380172	0.136878	0.0426827
	0.771819	0.196228	0.72566	0.46894	0.271582	0.235799	0.858717	0.116324	0.0397554	0.762492	0.0580894	0.0320046	0.856871	0.197873	0.310857	0.578515	0.258434	0.390389	0.501026	0.196832	0.138397	0.626243	0.0934932	0.154938	0.468954	1.50556	0.276598	0.428109	0.475871	0.467813	0.121418	0.189871	0.194268	0.353888	0.103445	0.038352
	1.44957	0.153452	0.483017	0.684078	0.198794	0.165353	0.700383	0.191521	0.174762	0.636007	0.0422778	0.0599922	0.655119	0.59061	0.879429	0.651896	0.168647	0.245446	0.607805	0.269563	0.93962	0.719408	0.119593	0.104898	0.624976	0.357918	1.71171	0.247959	0.313784	0.336169	0.321454	0.230805	0.171241	0.24933	0.151523	0.100609
	0.758854	0.255707	0.397756	0.800233	0.164947	0.420957	0.846439	0.102897	0.0997376	0.695455	0.0691175	0.00816076	0.744772	0.601293	0.777192	0.546188	0.211243	0.24028	0.436362	0.20385	0.302608	0.513371	0.0738712	0.027423	1.15622	0.616055	1.55039	0.524637	0.629765	0.682055	0.280028	0.173071	0.104289	0.199302	0.0967988	0.0668625
	0.709352	0.215893	0.389794	0.905126	0.202524	0.335725	0.542509	0.211061	0.15713	0.585073	0.0609894	0.00495133	1.42001	0.346817	0.573922	0.38465	0.249394	0.426497	0.571484	0.0878689	0.116578	0.507436	0.0482445	0.0232048	0.484627	0.324814	1.83261	0.572914	0.631161	0.686885	0.290135	0.195127	0.119843	0.261383	0.0860373	0.0568112
	0.668333	0.247479	0.421651	0.278262	0.408392	0.525991	0.652817	0.199961	0.0770324	0.684268	0.0735505	0.0165658				0.539423	0.195094	0.154987	0.520081	0.150182	0.170289	0.232902	0.0671379	0.079265	0.468077	0.445221	0.943345	0.244725	0.370785	0.394143	0.265691	0.207988	0.312716	0.233316	0.104706	0.0227242
	0.917829	0.365852	0.344222	0.623155	0.165427	0.175536	0.668578	0.190279	0.125126	0.529104	0.0671883	0.0153886				0.621029	0.219167	0.481411	0.476843	0.0681964	0.0295029	0.559002	0.118625	0.0874127	0.393405	0.270001	1.70792	0.390202	0.232452	1.10149	0.16953	0.147993	0.152437
	0.754185	0.152941	0.245052	0.572758	0.272091	0.393439	0.685108	0.147972	0.10659	0.632549	0.056879	0.00821418				0.835207	0.260314	0.239954	0.570548	0.256995	0.453275	0.298617	0.147147	0.117071	0.347367	0.583914	0.925383	0.370937	0.235128	0.213957	0.277414	0.16715	0.132349
				0.276152	0.539327	0.760846	0.547555	0.10619	0.0402273	0.708269	0.0564238	0.0102556				0.651953	0.327264	0.537381	0.505925	0.118919	0.0693407	0.327493	0.101367	0.0828216				0.378104	0.387886	0.486246	0.235737	0.207613	0.123252
							0.611023	0.144465	0.034886	0.695283	0.0643866	0.0117539				0.65569	0.313994	0.518164	0.402413	0.0934575	0.0843611										0.217999	0.169581	0.122955
							0.709924	0.173926	0.0991468	0.896802	0.0347299	0.00535749				0.606344	0.164143	0.25361	0.3958	0.378873	0.435422										0.281422	0.226645	0.128511
							0.656802	0.0498327	0.0342337	0.819207	0.0608723	0.00681047				0.675456	0.10047	0.169317
							0.648609	0.120419	0.0532944	0.741838	0.0478782	0.0131731
							0.494319	0.167298	0.0818513	0.838862	0.0501086	0.0109295
							0.890473	0.0864515	0.053438
