# Supplementary material for: Dynein-mediated transport and membrane trafficking control PAR3 polarised distribution
Source: eLife. 2019 Jan 23;8:e40212. doi: 10.7554/eLife.40212 (PMC6358217; doi:10.7554/eLife.40212)
Supplement: Figure 2—figure supplement 2—source data 1. — (Panel D). [file elife-40212-fig2-figsupp2-data1.xlsx]

## Sheet: Feuil1
Figure 2-Figure supplement 2 - Source Data1: Density of cytoplamsic fraction of PAR3-GFP (trap line) at stage 9B upon latrunculin and colchicin treatment. (Panel D)
	- colchicin	+ colchicin
	148.15	1803.71
	304.54	7455.53
	182.22	1092.55
	345.02	630.28
	1.29	541.74
	141.77	483.82
	90.68
	2.24
	150.15
	12.36
