# Supplementary material for: Dynein-mediated transport and membrane trafficking control PAR3 polarised distribution
Source: eLife. 2019 Jan 23;8:e40212. doi: 10.7554/eLife.40212 (PMC6358217; doi:10.7554/eLife.40212)
Supplement: Figure 3—source data 1. [file elife-40212-fig3-data1.xlsx]

## Sheet: Feuil1
	Figure 3 - Source Data1: Quantification of PAR3 density (normalised) at each plasma membrane domains in sktl mutant or SKTL overexpressed (OE) contexts in stage 9B oocytes.
	Control			sktl2.3/sktlD5			SKTL OE			SKTL DNRQ OE
	APM	LPM	PPM	APM	LPM	PPM	APM	LPM	PPM	APM	LPM	PPM
	0.757755	0.18182	0.216581	0.232283	0.124855	0.235249	0.049349	0.0407143	0.0192446	0.376227	0.107076	0.180758
	0.858717	0.116324	0.0397554	0.0736243	0.187411	0.323986	0.482735	0.120038	0.0221243	0.0941082	0.246512	0.309615
	0.700383	0.191521	0.174762	0.0792671	0.11482	0.148421	0.406747	0.0630686	0.0406267	0.561225	0.178021	0.255808
	0.846439	0.102897	0.0997376	0.188315	0.182704	0.40289	0.240321	0.048417	0.00921327	0.234004	0.237634	0.278219
	0.542509	0.211061	0.15713	0.0301823	0.160031	0.204715	0.298551	0.0331035	0.0158121	0.13996	0.329356	0.372695
	0.652817	0.199961	0.0770324	0.169703	0.116629	0.181134	0.135857	0.07723	0.016434	0.14778	0.280529	0.444379
	0.668578	0.190279	0.125126	0.141506	0.139926	0.174931	0.314865	0.0304792	0.00960582	0.56494	0.153459	0.25946
	0.685108	0.147972	0.10659	0.0560153	0.37803	0.310617	0.274867	0.0530547	0.0129727	0.363839	0.259627	0.319371
	0.547555	0.10619	0.0402273							0.564014	0.307934	0.432343
	0.611023	0.144465	0.034886							0.784048	0.17015	0.215111
	0.709924	0.173926	0.0991468
	0.656802	0.0498327	0.0342337
	0.648609	0.120419	0.0532944
	0.494319	0.167298	0.0818513
	0.890473	0.0864515	0.053438
