# Supplementary material for: Dynein-mediated transport and membrane trafficking control PAR3 polarised distribution
Source: eLife. 2019 Jan 23;8:e40212. doi: 10.7554/eLife.40212 (PMC6358217; doi:10.7554/eLife.40212)
Supplement: Figure 3—source data 2. — (Panel E). [file elife-40212-fig3-data2.xlsx]

## Sheet: Feuil1
Figure 3 - Source Data2: Quantification of PAR3 asymmetry ratio in sktl mutant or control at stage 9B. (Panel E)
	Control	sktl2.3/sktlD5
	3.49871	0.987393
	21.6	0.227246
	4.00763	0.534068
	8.48666	0.467411
	3.45261	0.147436
	8.47457	0.936889
	5.34323	0.808922
	6.42749	0.180335
	13.6115
	17.5148
	7.16033
	19.1859
	12.1703
	6.03923
	16.6637
