# Supplementary material for: Dynein-mediated transport and membrane trafficking control PAR3 polarised distribution
Source: eLife. 2019 Jan 23;8:e40212. doi: 10.7554/eLife.40212 (PMC6358217; doi:10.7554/eLife.40212)
Supplement: Figure 3—source data 3. — (Panel F). [file elife-40212-fig3-data3.xlsx]

## Sheet: Feuil1
Figure 3 - Source Data3: Quantification of PAR3 posterior exclusion ratio in sktl mutant or SKTL overexpressed contexts at stage 9B. (Panel F)
	Control	sktl2.3/sktlD5	SKTL OE	SKTLDNRQ OE
	0.8395	0.530734	2.11562	0.592373
	2.92599	0.578455	5.42563	0.796189
	1.09589	0.773609	1.55239	0.695915
	1.03168	0.453483	5.25514	0.854127
	1.34323	0.781728	2.09356	0.883716
	2.59581	0.643884	4.69941	0.631283
	1.5207	0.799889	3.17299	0.591455
	1.38823	1.21703	4.08972	0.812932
	2.63975			0.712244
	4.14106			0.790988
	1.75423
	1.45566
	2.2595
	2.04393
	1.61779
