# Supplementary material for: Dynein-mediated transport and membrane trafficking control PAR3 polarised distribution
Source: eLife. 2019 Jan 23;8:e40212. doi: 10.7554/eLife.40212 (PMC6358217; doi:10.7554/eLife.40212)
Supplement: Figure 4—source data 1. — (Panel D). [file elife-40212-fig4-data1.xlsx]

## Sheet: Feuil1
	Figure 4 - Source Data1: Quantification of PAR3 posterior exclusion in response to PAR1 at stage 9B. (Panel D)
	PAR3AA-GFP, a mutant form, non phosphorylable by PAR1 or PAR3-GFP are expressed with nothing, with par1 or with mCherry knock-down contexts.
	UAS PAR3-GFP; RNAi mCherry	UAS PAR3-GFP; RNAi PAR1	UAS PAR3-GFP	UAS PAR3 AA-GFP
	2.04765	0.906264	0.8395	0.58111
	1.41783	0.912614	2.92599	0.477669
	1.37268	0.869463	1.09589	0.572582
	1.64236	6.31389	1.03168	0.607479
	1.39367	1.1644	1.34323	0.679303
	1.79155	1.45593	2.59581	0.705911
	1.81164	0.818243	1.5207
	1.47334	1.08931	1.38823
	2.95868	0.639137	2.63975
	1.89057	1.05513	4.14106
			1.75423
			1.45566
			2.2595
			2.04393
			1.61779
