# Supplementary material for: Dynein-mediated transport and membrane trafficking control PAR3 polarised distribution
Source: eLife. 2019 Jan 23;8:e40212. doi: 10.7554/eLife.40212 (PMC6358217; doi:10.7554/eLife.40212)
Supplement: Figure 4—source data 2. — (Panel E). [file elife-40212-fig4-data2.xlsx]

## Sheet: Feuil1
	Figure 4 - Source Data2: Quantification of PAR3 posterior exclusion in response to PAR1 at stage 9B in combination with SKTL. (Panel E)
	UAS PAR3-GFP			UAS PAR3-AA-GFP
	UAS RNAi PAR1; UAS RNAi mcherry	UAS RNAi PAR1; UAS MycSKTL	UAS RNAi mcherry; UAS MycSKTL	UAS RNAi mCherry	UAS mycSKTL
	1	1.0587	1.49331	1.01701	1.465
	1.78666	1.09667	2.10113	0.832509	1.55682
	0.792426	1.81692	0.903462	0.923139	1.59792
	0.921198	1.70246	1.23219	1.0501	1.01214
	1.07726	2.47458	1.07644	1.13331	4.03274
	1.16109	1.43871	1.72738	0.967464	0.821487
	0.995589	1.74071	4.17093	0.872907	1.0001
	0.657661	0.758979	0.705284	0.872065	1.77301
	0.634543	1.53435	1.09141	0.923645	1.09708
	0.971948	1.41269	1.30122	0.671489	1.99049
		1.94928
