# Supplementary material for: Dynein-mediated transport and membrane trafficking control PAR3 polarised distribution
Source: eLife. 2019 Jan 23;8:e40212. doi: 10.7554/eLife.40212 (PMC6358217; doi:10.7554/eLife.40212)
Supplement: Figure 5—source data 1. — (Panel E). [file elife-40212-fig5-data1.xlsx]

## Sheet: Feuil1
	Figure 5 - Source Data1: Quantification of PAR3 density at each plasma membrane domains of stage 9B oocytes in response to RAB5 activity impairment. (Panel E)
	Control			UAS RAB5 RNAi			UAS RAB5DN
oocyte	APM	LPM	PPM	APM	LPM	PPM	APM	LPM	PPM
1	0.78618	0.302237	0.147601	0.17352	0.106442	0.0463041	0.239476	0.137276	0.326499
2	0.583367	0.209577	0.147815	0.235316	0.120696	0.0623263	0.376798	0.195003	0.323124
3	0.433298	0.185725	0.135302	0.244996	0.152893	0.150362	0.201262	0.193923	0.132963
4	0.622793	0.18465	0.112429	0.199717	0.124059	0.0575952	0.179381	0.192182	0.341365
5	0.626352	0.288246	0.206825	0.241356	0.125147	0.0816034	0.168848	0.167863	0.200415
6	0.453868	0.142952	0.0797923	0.36993	0.117398	0.144194	0.190848	0.110551	0.207053
7	0.551757	0.250306	0.138166	0.289567	0.165583	0.174815
8	0.694532	0.161847	0.10985	0.231789	0.112802	0.108066
9	0.47276	0.169346	0.0572371	0.181673	0.147048	0.209459
10	0.560546	0.129416	0.0684535	0.279881	0.110508	0.0706528
11				0.36599	0.112722	0.124607
12				0.317633	0.0983509	0.166008
