# Supplementary material for: Dynein-mediated transport and membrane trafficking control PAR3 polarised distribution
Source: eLife. 2019 Jan 23;8:e40212. doi: 10.7554/eLife.40212 (PMC6358217; doi:10.7554/eLife.40212)
Supplement: Figure 5—source data 2. — (Panel F). [file elife-40212-fig5-data2.xlsx]

## Sheet: Feuil1
	Figure 5 - Source Data2: Quantification of PAR3 posterior exclusion in different RAB5 mutant contexts at stage 9B. (Panel F)
	UAS PAR3-GFP
	Control	UAS RAB5 RNAi	UAS RAB5DN
	2.04765	1.93653	0.420447
	1.41783	1.01683	0.603492
	1.37268	2.15399	1.45847
	1.64236	1.53361	0.562979
	1.39367	0.814169	0.837576
	1.79155	0.947191	0.533925
	1.81164	1.04383
	1.47334	0.702037
	2.95868	1.5641
	1.89057	0.904618
		0.592446
