# Supplementary material for: Dynein-mediated transport and membrane trafficking control PAR3 polarised distribution
Source: eLife. 2019 Jan 23;8:e40212. doi: 10.7554/eLife.40212 (PMC6358217; doi:10.7554/eLife.40212)
Supplement: Figure 6—source data 1. — (Panel A). [file elife-40212-fig6-data1.xlsx]

## Sheet: Feuil1
	Figure 6 - Source Data1: Quantification of PAR3 colocalisation with vesicular compartment. (Panel A)
	Pearson’s coefficient on stage 9B oocytes
	rotated images	HRS	KDEL	SYX16	PHPLC	RAB5	RAB11
	-0.02	0.01	0	0	0.35	0.17	0.02
	-0.02	0.07	-0.01	-0.01	0.43	0.28	0.04
	0.01	0.03	0	0.01	0.69	0.21	0.14
	0.01	0.05	0	0.01	0.46	0.18	0.01
	0.04	0.01	-0.01	0	0.26	0.35	0.27
	-0.01	0	-0.3	0	0.51	0.52	0.08
	0	-0.01	-0.01	0	0.14	0.35	0.04
	0.08				0.33	0.16	0.02
	0					0.16	0.15
	0.04					0.44	0.16
	0.01						0.08
	0.01						0.12
	-0.03						0.2
	-0.02
	0
	0
	-0.01
	-0.01
	0
	-0.01
	0
	-0.02
	-0.01
	-0.02
	-0.01
	0
	0
	-0.01
	0
	0.05
	-0.01
	-0.01
	-0.01
	0
	-0.01
	0
	0
	0.05
	0.1
	0.05
	0.01
	0.01
	-0.01
	0
	0.02
	-0.03
	0.04
	-0.01
	-0.01
	0.01
	-0.21
	-0.01
	-0.02
	-0.01
	0.05
	0.04
	-0.01
	-0.02
	-0.03
	-0.03
	-0.02
	0.03
	0.04
	0
	0
	-0.02
	0.11
	0
	-0.06
	-0.04
	0
	-0.01
	-0.05
	-0.02
	0.05
	0.01
	-0.01
	-0.07
	-0.01
	-0.03
	-0.02
	0
	0.02
	0.01
	0.06
	-0.01
	-0.06
	-0.03
	-0.21
	-0.04
	-0.03
	0.2
	0.06
	0.11
	0.03
	-0.04
	-0.05
	0
	0.01
	0.08
	0.04
	-0.04
	-0.08
	0
	-0.03
	-0.07
	-0.01
	-0.03
	0.01
	0
	-0.01
	-0.08
	0
	-0.03
	-0.01
	0
	-0.11
	-0.09
	0
	-0.02
	0
	-0.01
	0
	-0.01
