# Supplementary material for: Dynein-mediated transport and membrane trafficking control PAR3 polarised distribution
Source: eLife. 2019 Jan 23;8:e40212. doi: 10.7554/eLife.40212 (PMC6358217; doi:10.7554/eLife.40212)
Supplement: Figure 6—source data 2. — (Panel C). [file elife-40212-fig6-data2.xlsx]

## Sheet: Feuil1
	Figure 6 - Source Data2: Quantification of PAR3 asymmetry ratio in rab11 mutant clones. (Panel C)
	Control	RAB11p2148
	294.221	17.9294
	9.54304	5.21684
	30.6601	12.9347
	16.7744	5.35448
	6.56561	33.9067
	125.598	11.3795
	59.1974	7.9237
	52.1835	4.63608
	59.2087	34.7154
	31.9914	11.371
