# Supplementary material for: Dynein-mediated transport and membrane trafficking control PAR3 polarised distribution
Source: eLife. 2019 Jan 23;8:e40212. doi: 10.7554/eLife.40212 (PMC6358217; doi:10.7554/eLife.40212)
Supplement: Figure 6—source data 3. — (Panel D). [file elife-40212-fig6-data3.xlsx]

## Sheet: Feuil1
	Figure 6 - Source Data3: Quantification of PAR3 posterior exclusion ratio ratio in rab11 mutant clones. (Panel D)
	Control	RAB11p2148
	36.0858	4.372
	2.71763	2.08993
	3.77676	4.53721
	4.11547	2.02083
	1.48119	11.3071
	22.887	2.73366
	8.36909	1.30657
	3.59899	1.78477
	7.64674	11.8509
	5.91568	3.65082
