# Supplementary material for: Dynein-mediated transport and membrane trafficking control PAR3 polarised distribution
Source: eLife. 2019 Jan 23;8:e40212. doi: 10.7554/eLife.40212 (PMC6358217; doi:10.7554/eLife.40212)
Supplement: Figure 7—source data 1. [file elife-40212-fig7-data1.xlsx]

## Sheet: Feuil1
	Figure 7 - Source Data1: Quantification of PAR3 density at each plasma membrane domains in Dhc64 knockdown at stage 9B oocytes (Panel B).
	Control			UAS RNAi DHC64c
	APM	LPM	PPM	APM	LPM	PPM
	0.519608	0.133566	0.12137	0.224896	0.304056	0.233965
	0.558932	0.112955	0.0957459	0.0967006	0.286826	0.126104
	0.560616	0.164593	0.180165	0.135798	0.268257	0.134133
	0.407689	0.333859	0.173268	0.205412	0.315169	0.139985
	0.558947	0.245746	0.130802	0.111053	0.187401	0.0754244
	0.549833	0.202277	0.209145	0.100787	0.155875	0.080863
	0.428507	0.0764042	0.0774353	0.191281	0.355098	0.193259
	0.491246	0.0761136	0.0642477	0.184401	0.239343	0.116507
	0.167318	0.203143	0.160746	0.196802	0.348223	0.355735
	0.349986	0.159091	0.166228	0.215909	1.17801	0.313157
