# Supplementary material for: Dynein-mediated transport and membrane trafficking control PAR3 polarised distribution
Source: eLife. 2019 Jan 23;8:e40212. doi: 10.7554/eLife.40212 (PMC6358217; doi:10.7554/eLife.40212)
Supplement: Figure 7—source data 2. [file elife-40212-fig7-data2.xlsx]

## Sheet: Feuil1
	Figure 7 - Source Data2: Quantification of PAR3 posterior exclusion ratio in Dhc64 knockdown at stage 9B oocytes (Panel C)
	control	UAS RNAi Dhc64
	1.10049	1.29958
	1.17974	2.27452
	0.913572	1.99994
	1.92683	2.25145
	1.87876	2.48463
	0.967162	1.92765
	0.986684	1.83742
	1.18469	2.05432
	1.26375	0.978882
	0.957069	3.76172
