# Supplementary material for: Dynein-mediated transport and membrane trafficking control PAR3 polarised distribution
Source: eLife. 2019 Jan 23;8:e40212. doi: 10.7554/eLife.40212 (PMC6358217; doi:10.7554/eLife.40212)
Supplement: Figure 8—source data 1. — This experiment was performed on three oocytes for each condition (panel B). [file elife-40212-fig8-data1.xlsx]

## Sheet: Feuil1
Figure 8 - source Data 1: PAR3 quantity variation (grey levels) at the anterior and the posterior of oocyte after anterior FRAP experiment. This experiment has been performed on three oocytes for each conditions. (panel B)
Time (sec)		POST			ANT			POST + colcemid			ANT+ colcemid
6		0	0	0	0		0	0	0	0	0	0	0
16		-35159.9	-115507	-38835	0	0	0	0	0	0	1542.87	1394.04	1665.48
26		-13138.1	-84312.3	-10244.2	15648.7	18413.7	21442.7	314.123	0	0.87518	1783.73	1811.84	2005.14
36		-10832.4	-82762.2	-9307.36	19154.6	21302.6	26450.3	187.844	0	2.11137	1997.95	1957.21	2411.03
46		-10361.4	-73781	-11026.8	21286.4	23688.4	29864.3	189.89	0	2.26938	2247.15	2245.26	2664.16
56		-9451.46	-81934.9	-11484.4	23508.8	17873.9	32825.1	486.758	167.604	0.57743	2535.58	11400.9	2671.82
66		-10003.1	-80986.1	-13349.9	25327.3	20280.7	43013.7	209.398	170.242	1.01408	2663.01	11497.4	2951.75
76		-9693.92	-71067.9	-13535.3	26926.4	22272.6	45870	326.917	167.354	1.85081	2854.26	11635.2	3126.95
86		-9586.76	-68969.2	-7768.48	28134.4	32682.2	47682.6	439.824	169.12	2.73902	2964.7	9883.45	3269.7
96		-10200.3	-70653	-10951.5	28741.1	34077.6	49101.3	458.755	170.691	1.76192	2976.03	10180.7	3371.33
106		-11209.5	-76535.9	-11603.5	29519.3	36048.4	50765.8	24.7516	173.841	1.5747	2994.38	10131.9	3487.38
116		-12366.1	-76507.1	-3985.42	30322.6	37005.7	53109.9	-26.5863	172.678	2.78441	1831.51	9941.14	3830.82
126		-13228.4	-82846.6	-5404.01	31075.9	38533.9	54139	1197.91	174.082	1.93906	1973.04	10237.3	3798.93
136		-13454.5	-85783.1	-7838.67	31835.7	40223.6	56249.9	828.831	172.165	2.01282	1873.56	10306.8	4033.03
146		-14562.5	-80071.2	-9578.49	32796.4	31688	57820.8	541.4	174.421	1.67178	1763.64	10348.4	4139.75
156		-16133.2	-85148.1	-6162.61	33100.7	31583.6	58723.6	305.156	171.862	0.57974	1849.13	10321.3	4332.99
166		-16635.1	-81316.9	-6571.44	33902.7	33186	59889.6	314.594	172.642	1.63648	1209.13	10672.5	4636.68
176		-18111.2	-77141.9	-3868.08	34091.3	35366.4	63108.4	137.607	171.234	0.73881	1340.13	5569.45	4656.03
186		-17463.1	-78236.8	-7712.48	35162	36372.3	64918.8	1171.32	170.622	0.93066	1448.53	7166.9	4660.91
196		-17616.2	-81629.7	-9958.92	35448	37514.5	67037.2	1046.41	172.171	0.01324	1462.9	9729.38	4495.3
206		-17359.4	-83918.4	-10970.3	36210.6	36231.1	68082.5	966.645	170.913	0.5001	1571.92	9827.08	4672.29
216		-18337.3	-83628.6	-9501.2	36433.9	36132.3	70656.3	1178.45	170.174	-0.99937	1701.51	10061.8	4666.15
226		-18516.5	-86687.8	-8829.27	37029.5	38763.9	71372.4	1204.52	169.744	-0.07628	1705.07	10061.1	4889.34
236		-17795	-86975.8	-10512.4	37567	39387.1	72257.9	1312.55	170.27	0.69804	1868.63	10282.1	5006.02
246		-18570.9	-89266.2	-11654.4	38238.8	37527.4	73031.5	1336.72	169.49	0.31204	1891.44	9933.32	5197.12
256		-18864	-88675	-11016.1	38752.9	38425.7	74382.1	1034.56	170.705	-0.92015	1324.97	10593.7	5104.14
266		-19848.3	-88829.6	-10494.6	39342.5	38858.2	75253.7	1109.5	169.55	-1.58164	1381.3	10995.3	5107.44
276		-19721.7	-87934.2	-8378.24	39765.4	39215.5	76415.7	904.295	167.338	-2.58605	2496.09	10985.3	5000.15
286		-19547.3	-91970.3	-9469.18	39978.2	40762.3	78295.7	1360.01	169.456	-1.12629	2744.66	11394.6	5303.47
296		-20219.8	-91455	-12220.9	40606.9	42919.9	80243	1111.8	167.367	-1.58857	2738.78	11240.6	5351.24
306		-20810.8	-94279.9	-12816.2	41380.4	42005.8	81574.3	736.274	170.951	-1.28767	2663.17	11582.6	5599.65
316		-20089.8	-92002.6	-12066.9	41820	41787.7	82841.1	1081.75	168.057	-2.25216	2765.32	11457.2	5530.69
326		-20908.5	-91476.2	-10446.7	42220.4	44522.8	83260.8	1123.55	169.573	-1.90187	2877.23	11760.2	5692.99
336		-21481.5	-90921.6	-10796.1	42534.8	45753.1	91177.3	1236.66	168.697	0.66737	3151.76	11798.5	5784.35
346		-21182.4	-91760.8	-12144.5	43298.1	39755.1	93199.4	721.955	168.15	0.31099	2936.86	11975.9	5783.67
356		-22222.6	-90762.9	-13657.7	43851.6	40982.4	94460.7	626.094	167.156	0.14015	2978.7	11957.4	5929.77
366		-21934.4	-88091.9	-14087	44070.9	48996.5	95392.9	811.893	167.714	0.69846	3181.28	11996.2	6145.57
376		-23182.6	-90200.5	-13175.6	44512	49273.6	96958.6	836.592	167.251	1.46123	3329.95	12153.9	6357.63
386		-23986.4	-87077.1	-17503.5	44820.5	52490.5	98136	806.178	166.239	0.83715	3327.86	12097	6353.38
396		-24315	-86599.1	-1344.48	45529.7	53661	98905.7	689.182	167.029	0.20088	3354.13	12245.8	6279.13
406		-24522.8	-96388.6	-1661.42	44601.1	55124.6	99714.3	604.752	168.784	1.19374	3355.55	12282.2	6644.8
416		-25797.2	-93565.6	-1702.68	44371.5	56358.1	101249	723.058	168.341	1.54465	3492.47	12531.7	6789.38
426		-26795.4	-93896.8	-4168.81	44655.3	54596.4	102888	777.071	167.682	-0.73356	3527.29	12620.8	6580.88
436		-27485	-89764.8	-2791.07	45400	55436.5	106643	1040.01	166.807	0.05547	3708	12604.6	6794.57
446		-27449.8	-83878.3	1612.33	45502.3	52638.7	105844	728.932	167.269	-0.8174	3742.66	12791	6736.05
456		-27841.5	-91184	-1323.04	45928.4	53322	108198	631.549	166.312	-1.15739	3820.12	12762.3	6844.03
466		-27463.3	-83691.9	-4578.31	46509	56927.6	109413	318.368	167.083	-1.14373	3840.2	12905.8	7059.56
476		-28266	-94127.4	-2972.72	45025.8	57477.8	110843	745.452	167.297	1.43622	3949.18	12884	7349.61
486		-28292.2	-91894.7	-5636.3	45394.2	58833.1	111771	659.13	167.718	-1.46943	4008.54	13146	6905.69
496		-27234.5	-95439	-3372.58	45697.5	59235.9	112435	579.684	168.492	-1.17987	4080.17	13516.2	7119.23
506		-26734.1	-91659	1004.3	46250.9	60415.8	114295	616.235	166.405	-1.17378	4077.71	12957.9	7204.66
566		-27157.6	-94949.7	-2048.29	46783.1	61098.7	118775	930.987	167.389	-1.6224	4694.15	13994	8070.88
626		-26178.5	-90312.5	3178.28	53187.8	72059.6	133119	462.636	166.268	-2.04833	5346.25	13455.8	8819.95
686		-28696.3	-86467.2	11662	55386.8	74019.3	144289	-140.594	164.365	-0.93108	5699.76	13452.4	9666.14
746		-29379.2	-92901.5	8464.18	57430.7	81436.4	150037	-33.247	163.42	-2.26161	6210.48	13941.7	9984.56
806		-28809.2	-96636.4	7017.33	59258.7	85975.9	155941	829.249	162.975	-2.28157	6599.39	17081.9	10548.6
866		-32024.9	-96454.8	3756.03	61545.6	90378.1	159493	523.52	159.731	-1.53436	6719.58	17170.6	11288.7
926		-33407.8	-80337.3	11664.4	62551	127725	185020	1130.53	160.634	-3.2324	7215.47	17992.4	11678
986		-31483.1	-91405.2	4719.85	63378.9	95583.1	192581	1286.54	160.563	-4.61126	7693.57	20390.2	11919
1046		-33137.6	-81922.3	4272.16	62597.2	102480	199201	609.261	160.028	-4.61126	7811.3	20715.2	12558.6
1106		-34903.1	-94303.9	4790.84	62584.8	104590	204919	388.799	162.089	-4.88716	8361.51	21087.6	7346.57
1166		-36687	-92743.1	4211.48	63019.9	108919	210453	676.279	160.253	-4.56609	8473	25630.8	7873.44
1226		-35631.6	-96867.6	11152.8	64356	110520	218331	823.85	160.341	-4.74659	8766.93	26565.2	8212.37
1286		-37023.1	-100730	11808.5	65442.3	112508	224217	416.749	159.17	-7.61231	8967.99	26753.3	8707.78
1346		-37825.9	-106161	13725.2	67446.9	115884	230324	507.735	158.353	-7.15318	9169.78	27056.2	9247.45
1406		-39337.9	-109090	14067.2	69795.5	119520	247363	262.887	158.49	-7.19437	9643.27	27748.8	10628.9
1706		-39446.2	-113412	13592.2	72334.1	123512	251950	508.259	157.316	-7.54844	9881.98	28245.9	10848.8
2006		-40246.3	-115305	14770.4	73510.7	126542	257090	-109.235	164.018	-7.34587	10866.1	31288.7	13150.2
2306		-41973.4	-114582	-11402.8	79205.1	140338	260956	-65.5521		-10.461	12290.6
2606		-46535.2	-128498	-25573.4	85437.6	152207	301250	-623.785		-8.43665	13113.8
2906		-49001.2	-142367	-25991	89432.9	170794	322200	-1490.74		-8.95876	13897.4
3206		-49163.3	-126458	-28147.3	92868.5	176475	371304	-2161.51		-8.13568	14547.5
3506		-50916.9	-128212	-91053.1	101338	186443	385732	-2027.32		-5.83874	15381.8
3806		-51139.4	-129281	-88491.3	106636	191694	399726	-1703.91		-4.67589	17041.1
4106		-54168.3	-132804	-99394.9	109001	201950	403784	-2396.97		-7.78747	17225.7
4406		-55844.7	-136032	-95403.2	110334	204079	410585	-2353.34		-6.29954	17614.4
4706		-56516	-151612	-82601.4	114755	210788	417755	-3351.14		-5.92258	18059.4
5006		-56451.7	-155627	-84451.7	115474	219030	417669	-3930.35		-5.34939	23816.5
5306		-56626.5	-162557	-116056	123024	224373	421827	-4417.37		-6.09588	24592.3
5606		-45800	-160662	-115423	133508	227938	424241	-3730.49			25619.9
5906		-44262.3	-158877	-110518	146734	235036	423371	-4405.83			26501.1
6206		-46183.2	-168687	-115672	151522	238407	419918	-5107.54			27023.4
6506		-45208.8	-156076	-129562	168248	236946	415122	-4553.71			30527.7
6806		-45208.8	-169252	-127341	174158	239365	439615	-4586.44			31526.8
