# Supplementary material for: Dynein-mediated transport and membrane trafficking control PAR3 polarised distribution
Source: eLife. 2019 Jan 23;8:e40212. doi: 10.7554/eLife.40212 (PMC6358217; doi:10.7554/eLife.40212)
Supplement: Figure 8—source data 2. [file elife-40212-fig8-data2.xlsx]

## Sheet: Feuil1
Figure 8 - source Data 2: PAR3 quantity of each zone before FRAP was normalised to 1 and we observed the recovery of the fluorescence. (panel C)
Time (sec)		POST			ANT			POST + colcemid			ANT+ colcemid
426		0.771317	0.947162	0.661395	0.107897	0.086582	0.0860902	0.952355	1.07949	1.01856	0.0747617	0.0702642	0.0622863
436		0.76296	0.950093	0.676934	0.108548	0.0888545	0.0868082	0.952155	1.07971	1.02112	0.0752629	0.0688523	0.0626607
446		0.761271	0.966727	0.752806	0.108383	0.0883091	0.0906184	0.952449	1.07925	1.03192	0.0754326	0.0701227	0.0639724
456		0.75759	0.952085	0.71681	0.108941	0.0898836	0.0905896	0.952073	1.07949	1.01713	0.0765221	0.0698589	0.0642502
466		0.753379	0.927341	0.699195	0.108681	0.0897941	0.0880209	0.952397	1.07963	1.01255	0.0766245	0.070778	0.0650466
476		0.748057	0.937536	0.648777	0.106659	0.0908588	0.0869628	0.951893	1.08011	0.998726	0.077246	0.0727642	0.0655763
486		0.750552	0.927211	0.651474	0.107617	0.0920351	0.0874369	0.95239	1.07896	1.01847	0.0775781	0.0741045	0.0666217
496		0.759001	0.939188	0.639682	0.108139	0.092378	0.0879215	0.951908	1.07903	1.01446	0.0791564	0.0708003	0.0672509
506		0.767691	0.964258	0.656133	0.109501	0.0944162	0.08922	0.951693	1.07934	1.01179	0.0818598	0.0726463	0.0683973
566		0.768808	0.956283	0.649741	0.110914	0.0954	0.0907485	0.952226	1.07959	1.01179	0.0779952	0.0734795	0.0677195
626		0.763056	0.964112	0.672415	0.118753	0.10351	0.101656	0.951527	1.07954	1.02602	0.0867019	0.0799857	0.0739638
686		0.732632	0.990176	0.72848	0.1204	0.109629	0.109584	0.95236	1.07888	1.00189	0.0914355	0.0851572	0.0799322
746		0.715264	0.957726	0.667525	0.121165	0.111526	0.111019	0.957874	1.07859	0.973407	0.0970027	0.0913358	0.0835277
806		0.722014	0.956968	0.657232	0.124477	0.115771	0.115762	0.958278	1.07839	0.976937	0.101329	0.0935914	0.0882901
866		0.692243	0.93275	0.680844	0.126875	0.122544	0.123155	0.957856	1.07819	1.01806	0.10684	0.0977088	0.0926361
926		0.68043	0.966352	0.696294	0.127847	0.126413	0.14078	0.958077	1.07845	1.00308	0.107755	0.103496	0.0936374
986		0.698324	0.939489	0.735858	0.12962	0.131957	0.13518	0.957842	1.07839	1.03082	0.113912	0.106393	0.0985566
1046		0.681411	0.932153	0.742819	0.13005	0.135482	0.136194	0.958009	1.08009	1.03922	0.119084	0.109485	0.103966
1106		0.660692	0.924282	0.704472	0.13069	0.137725	0.14033	0.957774	1.07955	1.00626	0.121327	0.113914	0.104716
1166		0.659606	0.938976	0.702782	0.133811	0.14407	0.143106	0.958713	1.07941	0.995038	0.125123	0.120534	0.110116
1226		0.667996	0.972881	0.706367	0.136127	0.149469	0.148865	0.958756	1.07864	1.01186	0.127322	0.124228	0.112562
1286		0.659935	0.978613	0.709569	0.138147	0.153889	0.154972	0.958359	1.07908	1.01711	0.133738	0.127303	0.114999
1346		0.637822	0.963469	0.703795	0.137909	0.154065	0.162384	0.958149	1.07901	0.997438	0.134897	0.131262	0.116863
1406		0.620793	0.955511	0.675138	0.138187	0.155969	0.1624	0.958729	1.07951	1.00198	0.137696	0.136001	0.119077
1706		0.622211	0.957112	0.635776	0.142493	0.15942	0.161168	0.958226	1.07999	0.992948	0.142239	0.141074	0.124946
2006		0.609127	0.950985	0.632045	0.142552	0.160714	0.165344	0.958025	1.07915	1.00141	0.145663	0.142212	0.126286
2306		0.594976	0.834093	0.686512	0.150537	0.179585	0.199502	0.928663	1.07831	0.971374	0.161134	0.171643	0.136129
2606		0.578339	0.793568	0.663068	0.164531	0.195309	0.226606		1.07829	0.970209			0.149777
2906		0.570613	0.807554	0.630436	0.174074	0.213094	0.254393		1.0783	0.944201			0.158417
3206		0.553389	0.774887	0.785862	0.174365	0.215697	0.301694		1.16125	0.90244			0.166148
3506		0.548907	0.529603	0.750705	0.190353	0.228188	0.305139		1.16114	0.871367			0.173058
3806		0.54245	0.53708	0.803991	0.196842	0.23474	0.336988		1.1605	0.87625			0.181235
4106		0.580988	0.544964	0.782931	0.224271	0.266526	0.351681		1.16072	0.888982			0.188274
4406		0.607657	0.608303	0.821494	0.242727	0.298147	0.390809		1.16107	0.85799			0.190734
4706		0.608423	0.690073	0.607901	0.25373	0.307086	0.333925		1.16114	0.859331			0.203098
5006		0.625714	0.699056	0.561983	0.262102	0.315981	0.329998		1.1605	0.812478			0.207682
5306		0.613643	0.501407	0.540881	0.271949	0.313958	0.344896		1.16072	0.786149			0.213604
5606		0.747864	0.53146	0.534227	0.300974	0.332139	0.339392		1.16107	0.760336			0.220093
