# Supplementary material for: Dynein-mediated transport and membrane trafficking control PAR3 polarised distribution
Source: eLife. 2019 Jan 23;8:e40212. doi: 10.7554/eLife.40212 (PMC6358217; doi:10.7554/eLife.40212)
Supplement: Figure 9—figure supplement 2—source data 1. — (panel C). [file elife-40212-fig9-figsupp2-data1.xlsx]

## Sheet: Feuil1
	Figure 9-Figure supplement 2 - Source Data1: quantification of PAR3 proportion in the cytoplasm related to the whole oocyte intensity in IKKe knockdown context. (panel C)
	Control	RNAi IKKe
	2.36746	19.4669
	2.90835	8.58381
	0.108226	12.9189
	0.889253	9.35946
	3.32771	5.87528
	1.89013	21.5237
	7.98963	23.2258
	1.85773	23.4522
	2.86724	16.7529
	4.49354	17.3632
	1.52446	16.2847
	1.5572	10.67
	4.31934	4.70986
	6.45583	9.32193
	1.94956	7.66119
	3.94755	19.4714
	7.85134	22.7125
	6.31268	5.28936
	4.72826	3.86459
	2.45266	35.703
	1.13394	7.06758
	5.53477	10.4537
	4.98638	1.93099
	2.05885	10.2543
	0.394319	12.8582
	0.26978	18.9472
	0.729803	14.5419
	1.49589	11.2584
	1.42392	6.16305
	7.76318	12.0205
	2.44679	18.0018
	9.14189	18.794
	1.5777	19.582
	0.67845	20.0873
	0.642898
	1.24069
	4.90138
	1.09599
